# Supplementary material for: Phenotypic Variability in Resistance to Anthracnose, White, Brown, and Blight Leaf Spot in Cassava Germplasm
Source: Plants (Basel). 2024 Apr 25;13(9):1187. doi: 10.3390/plants13091187 (PMC11085178; doi:10.3390/plants13091187)
Supplement: Supplementary file 1 [file plants-13-01187-s001.zip]

Archive with 1 entries (1 files):
- plants-2937395-supplementary.pdf
